# Supplementary material for: TLR4 predicts patient prognosis and immunotherapy efficacy in clear cell renal cell carcinoma
Source: J Cancer. 2023 Jul 16;14(12):2181–97. doi: 10.7150/jca.84502 (PMC10414050; doi:10.7150/jca.84502)
Supplement: Supplementary file 1 — Supplementary figures and tables, data. [file jcav14p2181s1.zip]

Archive with 4 entries (4 files):
- Expression of PDL1 in subgroups.csv
- Figure S1-S2 .pdf
- Immune infiltration status in subgroups.csv
- Data of univariate analysis and multivariate analysis.csv
