# Supplementary material for: TLR4 predicts patient prognosis and immunotherapy efficacy in clear cell renal cell carcinoma
Source: J Cancer. 2023 Jul 16;14(12):2181–97. doi: 10.7150/jca.84502 (PMC10414050; doi:10.7150/jca.84502)
Supplement: Supplementary file 1 — Supplementary figures and tables, data. [file jcav14p2181s1.zip › Expression of PDL1 in subgroups.csv]

rownames(datas)	Type	values	times	status
TCGA-CJ-4639-01	G1(n=358)	3.57838325913404	NA	NA
TCGA-BP-4964-01	G1(n=358)	2.78787122449822	NA	NA
TCGA-A3-A8OW-01	G1(n=358)	3.13969868394361	NA	NA
TCGA-BP-4983-01	G1(n=358)	8.02146362581345	NA	NA
TCGA-B0-5698-01	G1(n=358)	2.56432938684294	NA	NA
TCGA-BP-5186-01	G1(n=358)	2.95395428962932	NA	NA
TCGA-CZ-5461-01	G1(n=358)	2.36630822440789	NA	NA
TCGA-CZ-5456-01	G1(n=358)	1.73582541465367	NA	NA
TCGA-A3-3383-01	G1(n=358)	1.92770686242283	NA	NA
TCGA-B2-3924-01	G1(n=358)	3.92261016931926	NA	NA
TCGA-CZ-5467-01	G1(n=358)	2.09518178934269	NA	NA
TCGA-AK-3429-01	G1(n=358)	3.10433665981474	NA	NA
TCGA-CJ-5672-01	G1(n=358)	2.61098347143553	NA	NA
TCGA-B0-4819-01	G1(n=358)	3.09432053429595	NA	NA
TCGA-BP-5187-01	G1(n=358)	2.30231905094883	NA	NA
TCGA-AK-3460-01	G1(n=358)	2.35667908602549	NA	NA
TCGA-B8-5550-01	G1(n=358)	2.87473795875982	NA	NA
TCGA-A3-3352-01	G1(n=358)	3.00073919180673	NA	NA
TCGA-BP-5182-01	G1(n=358)	2.92554375869849	NA	NA
TCGA-CJ-5678-01	G1(n=358)	2.59404686306241	NA	NA
TCGA-B2-5639-01	G1(n=358)	2.47459179139458	NA	NA
TCGA-CJ-4884-01	G1(n=358)	2.61206935828841	NA	NA
TCGA-B0-4688-01	G1(n=358)	5.15765818029636	NA	NA
TCGA-CW-6097-01	G1(n=358)	3.05222458873102	NA	NA
TCGA-B0-4690-01	G1(n=358)	3.17689718284814	NA	NA
TCGA-BP-4325-01	G1(n=358)	3.45208141268406	NA	NA
TCGA-CJ-4893-01	G1(n=358)	3.35938060482697	NA	NA
TCGA-B0-5711-01	G1(n=358)	3.11188265197278	NA	NA
TCGA-BP-4797-01	G1(n=358)	2.18412157336296	NA	NA
TCGA-CJ-4641-01	G1(n=358)	3.50780732317627	NA	NA
TCGA-CJ-5686-01	G1(n=358)	2.69037239476124	NA	NA
TCGA-A3-3325-01	G1(n=358)	2.19175213410285	NA	NA
TCGA-AK-3431-01	G1(n=358)	1.24786676711035	NA	NA
TCGA-B0-4848-01	G1(n=358)	2.07014885867826	NA	NA
TCGA-CJ-4888-01	G1(n=358)	4.22732520926598	NA	NA
TCGA-A3-3382-01	G1(n=358)	2.58654859307518	NA	NA
TCGA-B0-5081-01	G1(n=358)	2.52644446459013	NA	NA
TCGA-CW-5588-01	G1(n=358)	1.67504809571451	NA	NA
TCGA-CW-5591-01	G1(n=358)	2.07946344991616	NA	NA
TCGA-BP-4804-01	G1(n=358)	2.48346755409281	NA	NA
TCGA-B0-5710-01	G1(n=358)	2.91423921074915	NA	NA
TCGA-CZ-4865-01	G1(n=358)	2.68264071142861	NA	NA
TCGA-AK-3461-01	G1(n=358)	3.15857939508718	NA	NA
TCGA-DV-5573-01	G1(n=358)	2.92482200280111	NA	NA
TCGA-BP-4329-01	G1(n=358)	2.21518156545332	NA	NA
TCGA-EU-5904-01	G1(n=358)	3.19460716089111	NA	NA
TCGA-CZ-4862-01	G1(n=358)	4.36610535651177	NA	NA
TCGA-CZ-5458-01	G1(n=358)	2.44548835298335	NA	NA
TCGA-3Z-A93Z-01	G1(n=358)	3.11253333755398	NA	NA
TCGA-CZ-5462-01	G1(n=358)	3.23985625819448	NA	NA
TCGA-BP-4782-01	G1(n=358)	2.31770926287122	NA	NA
TCGA-CJ-4643-01	G1(n=358)	3.64438700388596	NA	NA
TCGA-B2-4101-01	G1(n=358)	3.31646437468364	NA	NA
TCGA-B2-5636-01	G1(n=358)	2.14169436196453	NA	NA
TCGA-CZ-4857-01	G1(n=358)	1.95691160485978	NA	NA
TCGA-EU-5906-01	G1(n=358)	3.00362022528427	NA	NA
TCGA-B2-5635-01	G1(n=358)	2.97719442792723	NA	NA
TCGA-A3-3317-01	G1(n=358)	2.71786831273266	NA	NA
TCGA-B0-4816-01	G1(n=358)	1.77336342532437	NA	NA
TCGA-CJ-4869-01	G1(n=358)	2.49080114852119	NA	NA
TCGA-MM-A563-01	G1(n=358)	3.02213696335345	NA	NA
TCGA-CJ-5675-01	G1(n=358)	3.20210422851856	NA	NA
TCGA-B2-5633-01	G1(n=358)	2.56180675105264	NA	NA
TCGA-CZ-4854-01	G1(n=358)	1.99004721957379	NA	NA
TCGA-CJ-4874-01	G1(n=358)	2.75388260905752	NA	NA
TCGA-CZ-4861-01	G1(n=358)	3.25778005155622	NA	NA
TCGA-DV-5569-01	G1(n=358)	3.28337362181543	NA	NA
TCGA-B8-4622-01	G1(n=358)	2.07501912518547	NA	NA
TCGA-CJ-4871-01	G1(n=358)	2.19814836829387	NA	NA
TCGA-A3-3378-01	G1(n=358)	3.82399386417139	NA	NA
TCGA-BP-5189-01	G1(n=358)	2.26879367512248	NA	NA
TCGA-A3-A6NJ-01	G1(n=358)	3.93479010648497	NA	NA
TCGA-CJ-6032-01	G1(n=358)	2.59791250541197	NA	NA
TCGA-B0-4846-01	G1(n=358)	4.36352855200677	NA	NA
TCGA-CJ-4644-01	G1(n=358)	3.08510167941277	NA	NA
TCGA-B8-5163-01	G1(n=358)	3.3250409554952	NA	NA
TCGA-A3-3329-01	G1(n=358)	2.69784052709313	NA	NA
TCGA-CZ-4860-01	G1(n=358)	1.71690312321547	NA	NA
TCGA-CJ-6030-01	G1(n=358)	2.28968694280498	NA	NA
TCGA-BP-4977-01	G1(n=358)	2.35912755222757	NA	NA
TCGA-BP-4353-01	G1(n=358)	2.80260683364216	NA	NA
TCGA-CZ-4864-01	G1(n=358)	3.92705258109655	NA	NA
TCGA-CJ-5689-01	G1(n=358)	2.28593480794387	NA	NA
TCGA-B8-A54D-01	G1(n=358)	2.43831946932328	NA	NA
TCGA-B0-5705-01	G1(n=358)	3.35729863104574	NA	NA
TCGA-A3-3349-01	G1(n=358)	1.81807338998944	NA	NA
TCGA-A3-3343-01	G1(n=358)	2.72543579190531	NA	NA
TCGA-BP-5008-01	G1(n=358)	3.45103962703046	NA	NA
TCGA-B0-5097-01	G1(n=358)	2.60245688018043	NA	NA
TCGA-CZ-5463-01	G1(n=358)	3.29270814046021	NA	NA
TCGA-BP-4173-01	G1(n=358)	3.84605196530757	NA	NA
TCGA-MW-A4EC-01	G1(n=358)	2.95341425081975	NA	NA
TCGA-B8-4146-01	G1(n=358)	4.88484209379946	NA	NA
TCGA-B0-4824-01	G1(n=358)	3.46460292607448	NA	NA
TCGA-BP-5192-01	G1(n=358)	2.36086990381429	NA	NA
TCGA-CJ-4907-01	G1(n=358)	2.39099778395738	NA	NA
TCGA-B0-4815-01	G1(n=358)	3.14685069600919	NA	NA
TCGA-CJ-6027-01	G1(n=358)	3.25000653283283	NA	NA
TCGA-A3-3311-01	G1(n=358)	2.53789240689096	NA	NA
TCGA-BP-4351-01	G1(n=358)	2.01389098471724	NA	NA
TCGA-CW-6090-01	G1(n=358)	2.74276078668894	NA	NA
TCGA-BP-4166-01	G1(n=358)	1.81868698075569	NA	NA
TCGA-CW-5583-01	G1(n=358)	2.70498259633715	NA	NA
TCGA-BP-4993-01	G1(n=358)	2.18154785645596	NA	NA
TCGA-CJ-4887-01	G1(n=358)	2.1630156061833	NA	NA
TCGA-BP-4965-01	G1(n=358)	3.13722479437526	NA	NA
TCGA-CZ-4863-01	G1(n=358)	3.58646452588639	NA	NA
TCGA-BP-4974-01	G1(n=358)	2.41464972287682	NA	NA
TCGA-A3-3331-01	G1(n=358)	2.86348258189781	NA	NA
TCGA-BP-4766-01	G1(n=358)	1.88553531932235	NA	NA
TCGA-A3-A6NI-01	G1(n=358)	2.62912343840125	NA	NA
TCGA-BP-4330-01	G1(n=358)	3.19937396072182	NA	NA
TCGA-CZ-5468-01	G1(n=358)	3.19836842310252	NA	NA
TCGA-BP-4762-01	G1(n=358)	2.16172647839428	NA	NA
TCGA-B0-4838-01	G1(n=358)	3.86385917928788	NA	NA
TCGA-CJ-4894-01	G1(n=358)	3.17995684740514	NA	NA
TCGA-B0-5709-01	G1(n=358)	3.2527638161672	NA	NA
TCGA-CJ-4895-01	G1(n=358)	1.61734550603281	NA	NA
TCGA-B4-5838-01	G1(n=358)	3.90818843720417	NA	NA
TCGA-B0-4836-01	G1(n=358)	2.02190607673362	NA	NA
TCGA-B0-5119-01	G1(n=358)	3.11234984056352	NA	NA
TCGA-BP-4343-01	G1(n=358)	2.7808140092968	NA	NA
TCGA-A3-3316-01	G1(n=358)	1.45027429255382	NA	NA
TCGA-A3-3324-01	G1(n=358)	3.18846422707754	NA	NA
TCGA-CJ-6031-01	G1(n=358)	1.70562409400082	NA	NA
TCGA-B0-4701-01	G1(n=358)	3.28294384471054	NA	NA
TCGA-B0-5108-01	G1(n=358)	3.83473143846984	NA	NA
TCGA-B0-5109-01	G1(n=358)	2.49998616442187	NA	NA
TCGA-BP-4991-01	G1(n=358)	2.27399322790603	NA	NA
TCGA-A3-3359-01	G1(n=358)	3.29158882455009	NA	NA
TCGA-A3-3357-01	G1(n=358)	2.33539750115321	NA	NA
TCGA-BP-4961-01	G1(n=358)	2.41940405390063	NA	NA
TCGA-A3-A8OU-01	G1(n=358)	2.91362665827921	NA	NA
TCGA-BP-4174-01	G1(n=358)	4.12079980973252	NA	NA
TCGA-CJ-4903-01	G1(n=358)	2.73853006971098	NA	NA
TCGA-B8-5159-01	G1(n=358)	3.03989289106612	NA	NA
TCGA-BP-4763-01	G1(n=358)	2.4740206326522	NA	NA
TCGA-BP-4795-01	G1(n=358)	1.97022786007184	NA	NA
TCGA-BP-4346-01	G1(n=358)	3.46489040402862	NA	NA
TCGA-B0-4810-01	G1(n=358)	3.13948586688236	NA	NA
TCGA-BP-4803-01	G1(n=358)	1.2482919377391	NA	NA
TCGA-A3-A6NL-01	G1(n=358)	2.17514132183657	NA	NA
TCGA-CZ-5451-01	G1(n=358)	2.67750824226472	NA	NA
TCGA-BP-4982-01	G1(n=358)	2.5634022205888	NA	NA
TCGA-BP-4998-01	G1(n=358)	3.41118216012902	NA	NA
TCGA-A3-3326-01	G1(n=358)	3.55447834314434	NA	NA
TCGA-BP-4781-01	G1(n=358)	2.13037081100218	NA	NA
TCGA-BP-4968-01	G1(n=358)	2.85471382276953	NA	NA
TCGA-CJ-4636-01	G1(n=358)	2.40838579140641	NA	NA
TCGA-BP-4176-01	G1(n=358)	2.74043111012498	NA	NA
TCGA-BP-4170-01	G1(n=358)	2.80646842279411	NA	NA
TCGA-A3-3362-01	G1(n=358)	2.61957734404188	NA	NA
TCGA-CJ-4908-01	G1(n=358)	2.78908234502631	NA	NA
TCGA-B0-5713-01	G1(n=358)	3.11506654577148	NA	NA
TCGA-B0-4714-01	G1(n=358)	3.17763081878609	NA	NA
TCGA-BP-5184-01	G1(n=358)	2.85965156385983	NA	NA
TCGA-BP-4787-01	G1(n=358)	2.18386758334608	NA	NA
TCGA-CZ-5985-01	G1(n=358)	3.02279390002155	NA	NA
TCGA-B0-5399-01	G1(n=358)	2.86700685721115	NA	NA
TCGA-BP-4798-01	G1(n=358)	2.72985726497618	NA	NA
TCGA-B0-4710-01	G1(n=358)	2.40111161467018	NA	NA
TCGA-B8-4148-01	G1(n=358)	3.76291217532804	NA	NA
TCGA-BP-4973-01	G1(n=358)	3.02044886274288	NA	NA
TCGA-CW-5580-01	G1(n=358)	2.53057020390253	NA	NA
TCGA-B0-4827-01	G1(n=358)	1.97727992349992	NA	NA
TCGA-CW-5590-01	G1(n=358)	2.65896548665466	NA	NA
TCGA-CJ-4916-01	G1(n=358)	2.8218326450624	NA	NA
TCGA-BP-5004-01	G1(n=358)	2.03308816933219	NA	NA
TCGA-BP-4345-01	G1(n=358)	3.46240574887804	NA	NA
TCGA-B8-5551-01	G1(n=358)	3.4724357815155	NA	NA
TCGA-BP-4987-01	G1(n=358)	2.73969691415958	NA	NA
TCGA-CJ-4872-01	G1(n=358)	2.34170116392739	NA	NA
TCGA-BP-4777-01	G1(n=358)	2.91655307658739	NA	NA
TCGA-CW-5581-01	G1(n=358)	2.95456857075299	NA	NA
TCGA-B0-5095-01	G1(n=358)	1.82773774373384	NA	NA
TCGA-DV-5574-01	G1(n=358)	2.73298548420619	NA	NA
TCGA-B4-5378-01	G1(n=358)	2.56020136144218	NA	NA
TCGA-B8-A7U6-01	G1(n=358)	2.03871710757285	NA	NA
TCGA-A3-3358-01	G1(n=358)	2.62786360565829	NA	NA
TCGA-A3-3308-01	G1(n=358)	3.52407621653495	NA	NA
TCGA-B0-5402-01	G1(n=358)	3.11026300631827	NA	NA
TCGA-CZ-5454-01	G1(n=358)	2.79406229775694	NA	NA
TCGA-BP-4995-01	G1(n=358)	2.96127140852891	NA	NA
TCGA-B8-A54F-01	G1(n=358)	3.05958024850484	NA	NA
TCGA-BP-4162-01	G1(n=358)	3.7947173711034	NA	NA
TCGA-B0-4712-01	G1(n=358)	2.1993425482774	NA	NA
TCGA-CW-6093-01	G1(n=358)	2.32760114476463	NA	NA
TCGA-B0-4818-01	G1(n=358)	3.06213898545191	NA	NA
TCGA-CJ-4634-01	G1(n=358)	2.52844629655248	NA	NA
TCGA-B8-A54H-01	G1(n=358)	2.28442529460751	NA	NA
TCGA-BP-4790-01	G1(n=358)	2.83074209076092	NA	NA
TCGA-CW-5587-01	G1(n=358)	3.46224867953093	NA	NA
TCGA-BP-4999-01	G1(n=358)	2.87176481056067	NA	NA
TCGA-CJ-5671-01	G1(n=358)	2.2940472325512	NA	NA
TCGA-B8-5158-01	G1(n=358)	2.34471489449013	NA	NA
TCGA-CZ-4856-01	G1(n=358)	2.46972971925235	NA	NA
TCGA-AK-3425-01	G1(n=358)	1.93020746372902	NA	NA
TCGA-B8-5165-01	G1(n=358)	2.94669343565903	NA	NA
TCGA-B8-A8YJ-01	G1(n=358)	2.34981817197586	NA	NA
TCGA-CJ-4918-01	G1(n=358)	1.83220140590282	NA	NA
TCGA-B0-5115-01	G1(n=358)	3.48594198341242	NA	NA
TCGA-CW-6087-01	G1(n=358)	4.65788005334905	NA	NA
TCGA-A3-3323-01	G1(n=358)	2.19525309555195	NA	NA
TCGA-AK-3445-01	G1(n=358)	1.86124078525967	NA	NA
TCGA-B2-4099-01	G1(n=358)	2.6426553678895	NA	NA
TCGA-BP-5201-01	G1(n=358)	2.41510963222758	NA	NA
TCGA-BP-4801-01	G1(n=358)	3.20296617056141	NA	NA
TCGA-BP-5198-01	G1(n=358)	1.42926780088509	NA	NA
TCGA-BP-4354-01	G1(n=358)	3.7366373437045	NA	NA
TCGA-BP-4789-01	G1(n=358)	2.49848065905585	NA	NA
TCGA-AK-3428-01	G1(n=358)	3.2946501538412	NA	NA
TCGA-A3-3380-01	G1(n=358)	2.13431952603045	NA	NA
TCGA-B0-5697-01	G1(n=358)	2.66257011582815	NA	NA
TCGA-B8-4154-01	G1(n=358)	2.40225830092178	NA	NA
TCGA-A3-3320-01	G1(n=358)	3.18678577231814	NA	NA
TCGA-BP-4163-01	G1(n=358)	1.94136927826228	NA	NA
TCGA-BP-5196-01	G1(n=358)	2.1521509621086	NA	NA
TCGA-A3-A8CQ-01	G1(n=358)	2.5323418976659	NA	NA
TCGA-BP-4347-01	G1(n=358)	3.13942037839333	NA	NA
TCGA-CJ-4905-01	G1(n=358)	2.66904944921559	NA	NA
TCGA-BP-4962-01	G1(n=358)	2.0450235216985	NA	NA
TCGA-A3-3351-01	G1(n=358)	3.48734485127701	NA	NA
TCGA-AK-3455-01	G1(n=358)	2.57458595908148	NA	NA
TCGA-BP-4332-01	G1(n=358)	2.07666170137189	NA	NA
TCGA-B0-4703-01	G1(n=358)	2.93702417625427	NA	NA
TCGA-CZ-5984-01	G1(n=358)	2.06305418745952	NA	NA
TCGA-B2-4102-01	G1(n=358)	3.27447040822737	NA	NA
TCGA-B0-5110-01	G1(n=358)	3.15109571365067	NA	NA
TCGA-B0-5692-01	G1(n=358)	2.64973041026389	NA	NA
TCGA-BP-5007-01	G1(n=358)	2.64457158911063	NA	NA
TCGA-B8-4620-01	G1(n=358)	2.06787960480957	NA	NA
TCGA-DV-5575-01	G1(n=358)	3.45322782587645	NA	NA
TCGA-CJ-4868-01	G1(n=358)	3.01979085714107	NA	NA
TCGA-BP-5181-01	G1(n=358)	2.68266318208895	NA	NA
TCGA-B0-5120-01	G1(n=358)	2.60309812548659	NA	NA
TCGA-CZ-5988-01	G1(n=358)	2.57751342337988	NA	NA
TCGA-BP-4963-01	G1(n=358)	1.84775643734181	NA	NA
TCGA-CW-5589-01	G1(n=358)	2.41673167082091	NA	NA
TCGA-CZ-5455-01	G1(n=358)	4.45803415091889	NA	NA
TCGA-BP-4970-01	G1(n=358)	4.03435659664664	NA	NA
TCGA-B0-4698-01	G1(n=358)	6.15766828452598	NA	NA
TCGA-A3-3370-01	G1(n=358)	3.73541386279212	NA	NA
TCGA-DV-5566-01	G1(n=358)	2.20926619305003	NA	NA
TCGA-AK-3434-01	G1(n=358)	2.52265842063428	NA	NA
TCGA-B0-5812-01	G1(n=358)	2.67840999714423	NA	NA
TCGA-A3-3322-01	G1(n=358)	2.42026679693822	NA	NA
TCGA-B0-4693-01	G1(n=358)	3.37779009533627	NA	NA
TCGA-CZ-5989-01	G1(n=358)	4.08719124956262	NA	NA
TCGA-CZ-5452-01	G1(n=358)	2.45625419309627	NA	NA
TCGA-BP-5183-01	G1(n=358)	2.22567596556077	NA	NA
TCGA-B0-5691-01	G1(n=358)	2.99615370179395	NA	NA
TCGA-BP-4344-01	G1(n=358)	2.46000858126882	NA	NA
TCGA-A3-3307-01	G1(n=358)	3.28713241500113	NA	NA
TCGA-B4-5836-01	G1(n=358)	3.1155659959216	NA	NA
TCGA-B0-4823-01	G1(n=358)	2.32581812232073	NA	NA
TCGA-CJ-4635-01	G1(n=358)	2.30255302204803	NA	NA
TCGA-A3-A8OX-01	G1(n=358)	3.51010110758187	NA	NA
TCGA-BP-5006-01	G1(n=358)	2.03569428338215	NA	NA
TCGA-BP-4976-01	G1(n=358)	1.83535820053036	NA	NA
TCGA-BP-4959-01	G1(n=358)	1.80562264843637	NA	NA
TCGA-CJ-4901-01	G1(n=358)	3.11826004298095	NA	NA
TCGA-CJ-4923-01	G1(n=358)	4.31855546288487	NA	NA
TCGA-CJ-4902-01	G1(n=358)	2.15581398414408	NA	NA
TCGA-CJ-4886-01	G1(n=358)	2.98619246646546	NA	NA
TCGA-B8-5549-01	G1(n=358)	2.72944400683366	NA	NA
TCGA-BP-5173-01	G1(n=358)	2.8968337025325	NA	NA
TCGA-CW-6088-01	G1(n=358)	2.82940308723778	NA	NA
TCGA-B4-5377-01	G1(n=358)	3.35349267789666	NA	NA
TCGA-A3-3306-01	G1(n=358)	2.44283736265457	NA	NA
TCGA-B8-A54G-01	G1(n=358)	2.61176256006487	NA	NA
TCGA-BP-4967-01	G1(n=358)	1.53625187893729	NA	NA
TCGA-B4-5843-01	G1(n=358)	2.84452625970225	NA	NA
TCGA-BP-5200-01	G1(n=358)	3.43195718768673	NA	NA
TCGA-BP-4989-01	G1(n=358)	2.85682637718608	NA	NA
TCGA-CJ-4897-01	G1(n=358)	2.69124381007553	NA	NA
TCGA-BP-4975-01	G1(n=358)	2.13550203609124	NA	NA
TCGA-CJ-5682-01	G1(n=358)	1.76200856740909	NA	NA
TCGA-B0-4849-01	G1(n=358)	2.62452205797686	NA	NA
TCGA-B0-5094-01	G1(n=358)	1.64196213110672	NA	NA
TCGA-CJ-4920-01	G1(n=358)	2.112066208391	NA	NA
TCGA-A3-3387-01	G1(n=358)	2.30812784417874	NA	NA
TCGA-GK-A6C7-01	G1(n=358)	2.1742146430405	NA	NA
TCGA-BP-5195-01	G1(n=358)	1.7819891158647	NA	NA
TCGA-B0-4694-01	G1(n=358)	2.62218070422059	NA	NA
TCGA-CJ-4899-01	G1(n=358)	3.29915672165166	NA	NA
TCGA-BP-5202-01	G1(n=358)	2.68502065585426	NA	NA
TCGA-CJ-6028-01	G1(n=358)	3.94227990170576	NA	NA
TCGA-BP-4994-01	G1(n=358)	2.80347504291766	NA	NA
TCGA-BP-5199-01	G1(n=358)	2.38288855044703	NA	NA
TCGA-B0-5107-01	G1(n=358)	1.73971851349246	NA	NA
TCGA-CJ-5684-01	G1(n=358)	2.15950002202322	NA	NA
TCGA-A3-A6NN-01	G1(n=358)	2.69220399161585	NA	NA
TCGA-B0-5096-01	G1(n=358)	1.1739589027268	NA	NA
TCGA-A3-3346-01	G1(n=358)	2.27423183779549	NA	NA
TCGA-B8-5164-01	G1(n=358)	4.25696534463873	NA	NA
TCGA-CJ-6033-01	G1(n=358)	1.60264690850537	NA	NA
TCGA-B4-5832-01	G1(n=358)	2.20617433441503	NA	NA
TCGA-B0-5080-01	G1(n=358)	1.68324729644458	NA	NA
TCGA-B0-5699-01	G1(n=358)	2.52067367673219	NA	NA
TCGA-EU-5905-01	G1(n=358)	1.79443666180442	NA	NA
TCGA-CJ-4889-01	G1(n=358)	2.65471048828597	NA	NA
TCGA-CJ-4892-01	G1(n=358)	2.6286336341647	NA	NA
TCGA-B0-5092-01	G1(n=358)	2.80091025105835	NA	NA
TCGA-AS-3778-01	G1(n=358)	2.74564609160395	NA	NA
TCGA-BP-5194-01	G1(n=358)	2.72857360255936	NA	NA
TCGA-B8-5162-01	G1(n=358)	2.97931200471271	NA	NA
TCGA-BP-4986-01	G1(n=358)	2.48310634496718	NA	NA
TCGA-CZ-4866-01	G1(n=358)	2.93879389243394	NA	NA
TCGA-BP-4775-01	G1(n=358)	3.37020613762278	NA	NA
TCGA-B8-5553-01	G1(n=358)	2.87139027145946	NA	NA
TCGA-A3-A8OV-01	G1(n=358)	2.45069659626438	NA	NA
TCGA-CJ-4890-01	G1(n=358)	2.92313015997724	NA	NA
TCGA-BP-4161-01	G1(n=358)	3.48924748172709	NA	NA
TCGA-B2-5641-01	G1(n=358)	2.57695742029086	NA	NA
TCGA-A3-3347-01	G1(n=358)	2.77085018426651	NA	NA
TCGA-B0-5690-01	G1(n=358)	1.72913942506768	NA	NA
TCGA-CZ-4858-01	G1(n=358)	2.19764525979824	NA	NA
TCGA-BP-4988-01	G1(n=358)	2.793583802285	NA	NA
TCGA-CZ-5464-01	G1(n=358)	2.37601248772974	NA	NA
TCGA-BP-4972-01	G1(n=358)	3.36939668539527	NA	NA
TCGA-CZ-5457-01	G1(n=358)	3.08510167941277	NA	NA
TCGA-BP-4807-01	G1(n=358)	2.63781888059032	NA	NA
TCGA-BP-4158-01	G1(n=358)	1.83547947787187	NA	NA
TCGA-BP-4771-01	G1(n=358)	2.53888575911176	NA	NA
TCGA-CZ-5466-01	G1(n=358)	2.31051462961878	NA	NA
TCGA-B4-5844-01	G1(n=358)	2.29645740737124	NA	NA
TCGA-A3-3367-01	G1(n=358)	3.21364279007353	NA	NA
TCGA-B4-5834-01	G1(n=358)	2.85111936436777	NA	NA
TCGA-BP-4169-01	G1(n=358)	3.26068811951799	NA	NA
TCGA-B8-5552-01	G1(n=358)	3.45161995489061	NA	NA
TCGA-A3-3376-01	G1(n=358)	2.4219368948232	NA	NA
TCGA-CW-5584-01	G1(n=358)	2.00557963969985	NA	NA
TCGA-B0-4700-01	G1(n=358)	3.03680221582656	NA	NA
TCGA-B8-5545-01	G1(n=358)	2.85507277654477	NA	NA
TCGA-CJ-4640-01	G1(n=358)	3.04696245214101	NA	NA
TCGA-BP-4331-01	G1(n=358)	2.71679340171893	NA	NA
TCGA-B0-5701-01	G1(n=358)	1.924213928172	NA	NA
TCGA-B0-4945-01	G1(n=358)	2.97808577562313	NA	NA
TCGA-B0-5106-01	G1(n=358)	2.05105881667394	NA	NA
TCGA-BP-4765-01	G1(n=358)	2.27866874978499	NA	NA
TCGA-CJ-4637-01	G1(n=358)	3.81560616777603	NA	NA
TCGA-B0-5104-01	G1(n=358)	2.32123543501606	NA	NA
TCGA-CJ-4904-01	G1(n=358)	3.17769459558823	NA	NA
TCGA-B8-4143-01	G1(n=358)	2.9445961137692	NA	NA
TCGA-B2-A4SR-01	G1(n=358)	3.67036449429127	NA	NA
TCGA-B0-5075-01	G1(n=358)	2.42312095379174	NA	NA
TCGA-A3-3365-01	G1(n=358)	2.63603292175824	NA	NA
TCGA-A3-3373-01	G1(n=358)	2.55343423373615	NA	NA
TCGA-BP-4160-01	G1(n=358)	2.84540975959484	NA	NA
TCGA-A3-3372-01	G1(n=358)	3.00313445422928	NA	NA
TCGA-B8-A54J-01	G1(n=358)	3.28516544947906	NA	NA
TCGA-CZ-5470-01	G1(n=358)	3.18564457515305	NA	NA
TCGA-B0-4699-01	G1(n=358)	5.4755129573505	NA	NA
TCGA-B0-5113-01	G1(n=358)	3.61105431506248	NA	NA
TCGA-CZ-5982-01	G1(n=358)	2.73467710842197	NA	NA
TCGA-CZ-5986-01	G1(n=358)	4.17288749750302	NA	NA
TCGA-BP-4340-01	G1(n=358)	2.3486006957875	NA	NA
TCGA-BP-4342-01	G1(n=358)	1.81278570886744	NA	NA
TCGA-BP-5001-01	G2(n=174)	1.45407058313496	NA	NA
TCGA-B0-4706-01	G2(n=174)	2.12905216726996	NA	NA
TCGA-A3-3328-01	G2(n=174)	2.6027894133249	NA	NA
TCGA-B0-4844-01	G2(n=174)	1.75663904578711	NA	NA
TCGA-B0-4718-01	G2(n=174)	3.37569284159213	NA	NA
TCGA-DV-A4W0-01	G2(n=174)	1.98961134906793	NA	NA
TCGA-CJ-4876-01	G2(n=174)	2.65138469279364	NA	NA
TCGA-AK-3426-01	G2(n=174)	2.17107869605868	NA	NA
TCGA-BP-4784-01	G2(n=174)	1.38128337250378	NA	NA
TCGA-BP-4799-01	G2(n=174)	1.80252411978817	NA	NA
TCGA-T7-A92I-01	G2(n=174)	5.83887111088657	NA	NA
TCGA-B0-4834-01	G2(n=174)	3.24165716624313	NA	NA
TCGA-B0-5702-01	G2(n=174)	1.1327084394083	NA	NA
TCGA-BP-4758-01	G2(n=174)	2.03065389539039	NA	NA
TCGA-BP-4159-01	G2(n=174)	0.912879758139804	NA	NA
TCGA-B0-5693-01	G2(n=174)	2.92225494601479	NA	NA
TCGA-BP-4334-01	G2(n=174)	1.60932946511481	NA	NA
TCGA-CZ-5453-01	G2(n=174)	2.64404084292241	NA	NA
TCGA-B0-4813-01	G2(n=174)	1.4125105712498	NA	NA
TCGA-BP-4756-01	G2(n=174)	3.88447093479539	NA	NA
TCGA-BP-5169-01	G2(n=174)	0.698129557453891	NA	NA
TCGA-B0-5696-01	G2(n=174)	3.87982337249739	NA	NA
TCGA-B0-5694-01	G2(n=174)	0.963474123974886	NA	NA
TCGA-AK-3433-01	G2(n=174)	2.22848009832992	NA	NA
TCGA-CJ-4891-01	G2(n=174)	1.85754314536908	NA	NA
TCGA-B2-3923-01	G2(n=174)	4.00649551685946	NA	NA
TCGA-B0-4828-01	G2(n=174)	2.04875931191986	NA	NA
TCGA-EU-5907-01	G2(n=174)	3.76891475237469	NA	NA
TCGA-BP-4759-01	G2(n=174)	1.20982763795228	NA	NA
TCGA-B0-5102-01	G2(n=174)	3.1869283585131	NA	NA
TCGA-CZ-5460-01	G2(n=174)	3.85040939878107	NA	NA
TCGA-A3-3385-01	G2(n=174)	2.57983182097158	NA	NA
TCGA-B0-5700-01	G2(n=174)	1.89681433190821	NA	NA
TCGA-AK-3440-01	G2(n=174)	3.58724496139765	NA	NA
TCGA-A3-3363-01	G2(n=174)	2.59955584254637	NA	NA
TCGA-CJ-5680-01	G2(n=174)	2.00934717225925	NA	NA
TCGA-B0-4852-01	G2(n=174)	2.3863971122558	NA	NA
TCGA-BP-4326-01	G2(n=174)	2.31710142842326	NA	NA
TCGA-A3-3313-01	G2(n=174)	4.33103157229158	NA	NA
TCGA-B2-4098-01	G2(n=174)	3.41925571796913	NA	NA
TCGA-6D-AA2E-01	G2(n=174)	5.1510145087131	NA	NA
TCGA-B0-4837-01	G2(n=174)	1.1369788119635	NA	NA
TCGA-AK-3454-01	G2(n=174)	0.872552996245098	NA	NA
TCGA-B0-4841-01	G2(n=174)	0.564329386842937	NA	NA
TCGA-BP-4165-01	G2(n=174)	2.04886391441462	NA	NA
TCGA-AK-3456-01	G2(n=174)	3.80988771875203	NA	NA
TCGA-B0-4707-01	G2(n=174)	0.548535267138451	NA	NA
TCGA-AK-3458-01	G2(n=174)	1.67789155696053	NA	NA
TCGA-CJ-4912-01	G2(n=174)	0.851759034074375	NA	NA
TCGA-BP-4774-01	G2(n=174)	2.23875629369042	NA	NA
TCGA-CJ-4885-01	G2(n=174)	2.42123676656056	NA	NA
TCGA-B0-5088-01	G2(n=174)	2.03467352930027	NA	NA
TCGA-AK-3443-01	G2(n=174)	3.59027864322715	NA	NA
TCGA-CZ-4859-01	G2(n=174)	2.28608271446955	NA	NA
TCGA-BP-5190-01	G2(n=174)	1.50589092972996	NA	NA
TCGA-BP-4164-01	G2(n=174)	3.22390130931296	NA	NA
TCGA-BP-4338-01	G2(n=174)	2.4136211597647	NA	NA
TCGA-B8-4619-01	G2(n=174)	2.14381787040733	NA	NA
TCGA-CJ-4870-01	G2(n=174)	2.70314500773951	NA	NA
TCGA-BP-5185-01	G2(n=174)	1.09929520433778	NA	NA
TCGA-B8-5546-01	G2(n=174)	2.47318945243894	NA	NA
TCGA-BP-4335-01	G2(n=174)	2.80469378839813	NA	NA
TCGA-BP-5000-01	G2(n=174)	1.27100726972262	NA	NA
TCGA-B0-4845-01	G2(n=174)	2.05373694804122	NA	NA
TCGA-CJ-4873-01	G2(n=174)	2.02172844649406	NA	NA
TCGA-B0-4713-01	G2(n=174)	1.14626419486653	NA	NA
TCGA-AK-3465-01	G2(n=174)	2.11636475669178	NA	NA
TCGA-CZ-5469-01	G2(n=174)	0.943208708588446	NA	NA
TCGA-BP-4971-01	G2(n=174)	3.01808219854138	NA	NA
TCGA-CZ-5459-01	G2(n=174)	2.08294097533021	NA	NA
TCGA-BP-4337-01	G2(n=174)	2.64869551958324	NA	NA
TCGA-BP-5175-01	G2(n=174)	1.49451801634877	NA	NA
TCGA-B0-4839-01	G2(n=174)	1.03562390973072	NA	NA
TCGA-BP-4969-01	G2(n=174)	1.780184093974	NA	NA
TCGA-B0-4811-01	G2(n=174)	1.1870709306172	NA	NA
TCGA-CJ-5681-01	G2(n=174)	2.53129411633474	NA	NA
TCGA-BP-4177-01	G2(n=174)	1.89091357169185	NA	NA
TCGA-B0-5706-01	G2(n=174)	2.77875526684322	NA	NA
TCGA-B0-4847-01	G2(n=174)	2.42559357765306	NA	NA
TCGA-DV-A4VX-01	G2(n=174)	1.61894338330183	NA	NA
TCGA-BP-5177-01	G2(n=174)	1.57395614106414	NA	NA
TCGA-AK-3450-01	G2(n=174)	2.38617635212594	NA	NA
TCGA-BP-5009-01	G2(n=174)	1.36008329591333	NA	NA
TCGA-B8-A54E-01	G2(n=174)	2.67802682018815	NA	NA
TCGA-BP-5174-01	G2(n=174)	1.42551301542007	NA	NA
TCGA-BP-5191-01	G2(n=174)	1.42771343236642	NA	NA
TCGA-B0-4814-01	G2(n=174)	3.38121414363355	NA	NA
TCGA-B0-5116-01	G2(n=174)	0.943958823013336	NA	NA
TCGA-B0-5084-01	G2(n=174)	1.02559583588268	NA	NA
TCGA-B8-4621-01	G2(n=174)	1.61192776721534	NA	NA
TCGA-A3-3335-01	G2(n=174)	4.37551214070374	NA	NA
TCGA-B0-4696-01	G2(n=174)	0.330673122709157	NA	NA
TCGA-DV-5568-01	G2(n=174)	3.00482495109868	NA	NA
TCGA-CJ-4878-01	G2(n=174)	2.9267016123323	NA	NA
TCGA-BP-4761-01	G2(n=174)	1.97026467901453	NA	NA
TCGA-G6-A8L6-01	G2(n=174)	2.05349368688403	NA	NA
TCGA-G6-A8L8-01	G2(n=174)	2.56739941848821	NA	NA
TCGA-BP-4985-01	G2(n=174)	1.75826053106734	NA	NA
TCGA-BP-5168-01	G2(n=174)	1.8086321721094	NA	NA
TCGA-MM-A84U-01	G2(n=174)	1.19496955009342	NA	NA
TCGA-B0-4843-01	G2(n=174)	0.932665948145779	NA	NA
TCGA-B0-5085-01	G2(n=174)	1.6240540911101	NA	NA
TCGA-BP-4760-01	G2(n=174)	3.1641748371336	NA	NA
TCGA-DV-5576-01	G2(n=174)	1.85131929161978	NA	NA
TCGA-CJ-4900-01	G2(n=174)	1.66752885179257	NA	NA
TCGA-B0-5100-01	G2(n=174)	1.03386345186628	NA	NA
TCGA-CJ-5676-01	G2(n=174)	1.30731193906419	NA	NA
TCGA-B0-5712-01	G2(n=174)	2.73259482754501	NA	NA
TCGA-BP-4355-01	G2(n=174)	2.44665324728625	NA	NA
TCGA-B0-5077-01	G2(n=174)	1.94515819545351	NA	NA
TCGA-B0-5695-01	G2(n=174)	2.70560197813947	NA	NA
TCGA-G6-A5PC-01	G2(n=174)	0.741315967427512	NA	NA
TCGA-CJ-4882-01	G2(n=174)	1.88127306142925	NA	NA
TCGA-DV-5565-01	G2(n=174)	1.66657482357905	NA	NA
TCGA-B0-5099-01	G2(n=174)	2.19102564587328	NA	NA
TCGA-B8-4153-01	G2(n=174)	1.43017820443783	NA	NA
TCGA-A3-3319-01	G2(n=174)	1.4155423541987	NA	NA
TCGA-G6-A8L7-01	G2(n=174)	1.24086382278575	NA	NA
TCGA-BP-5180-01	G2(n=174)	1.64131480943147	NA	NA
TCGA-B0-4842-01	G2(n=174)	1.47607056075109	NA	NA
TCGA-B0-5707-01	G2(n=174)	2.11316705673273	NA	NA
TCGA-B0-5098-01	G2(n=174)	0.877587213370977	NA	NA
TCGA-BP-4981-01	G2(n=174)	1.06371001285756	NA	NA
TCGA-CZ-4853-01	G2(n=174)	3.10992883253727	NA	NA
TCGA-B0-4821-01	G2(n=174)	1.6037865531233	NA	NA
TCGA-BP-4327-01	G2(n=174)	2.87073952498894	NA	NA
TCGA-CJ-4881-01	G2(n=174)	1.56237676417105	NA	NA
TCGA-BP-5178-01	G2(n=174)	1.01292617444427	NA	NA
TCGA-BP-4992-01	G2(n=174)	1.70721554571642	NA	NA
TCGA-BP-5170-01	G2(n=174)	1.84534953815009	NA	NA
TCGA-BP-4349-01	G2(n=174)	1.98546399815193	NA	NA
TCGA-AK-3436-01	G2(n=174)	1.16066208011334	NA	NA
TCGA-BP-5010-01	G2(n=174)	0.983750648354925	NA	NA
TCGA-CJ-4875-01	G2(n=174)	1.26747587179649	NA	NA
TCGA-BP-4769-01	G2(n=174)	2.26162107488334	NA	NA
TCGA-BP-5176-01	G2(n=174)	1.90523535610952	NA	NA
TCGA-CJ-5679-01	G2(n=174)	0.640435836619588	NA	NA
TCGA-B0-5121-01	G2(n=174)	1.68131432260132	NA	NA
TCGA-B0-5703-01	G2(n=174)	1.28083756861177	NA	NA
TCGA-B8-4151-01	G2(n=174)	2.51106315748246	NA	NA
TCGA-BP-4341-01	G2(n=174)	2.41594791320423	NA	NA
TCGA-B0-5117-01	G2(n=174)	1.99830383663572	NA	NA
TCGA-CZ-5465-01	G2(n=174)	4.07760191868788	NA	NA
TCGA-CJ-5683-01	G2(n=174)	1.589859343936	NA	NA
TCGA-DV-5567-01	G2(n=174)	1.80854980299486	NA	NA
TCGA-BP-4167-01	G2(n=174)	1.76047645653995	NA	NA
TCGA-B8-A54K-01	G2(n=174)	2.20911019734895	NA	NA
TCGA-AK-3427-01	G2(n=174)	1.55203271137468	NA	NA
TCGA-A3-3374-01	G2(n=174)	4.06442590281006	NA	NA
TCGA-B0-5083-01	G2(n=174)	2.21698248926877	NA	NA
TCGA-B0-5400-01	G2(n=174)	2.87070007637346	NA	NA
TCGA-B0-4697-01	G2(n=174)	3.04589723633676	NA	NA
TCGA-CW-5585-01	G2(n=174)	2.44355361024173	NA	NA
TCGA-B4-5835-01	G2(n=174)	1.85571069615318	NA	NA
TCGA-AS-3777-01	G2(n=174)	1.22094900446678	NA	NA
TCGA-DV-A4VZ-01	G2(n=174)	3.00649551685946	NA	NA
TCGA-BP-4768-01	G2(n=174)	1.83406394080497	NA	NA
TCGA-CJ-4642-01	G2(n=174)	1.94811488390599	NA	NA
TCGA-CZ-5987-01	G2(n=174)	1.69327506788559	NA	NA
TCGA-CJ-5677-01	G2(n=174)	1.28486943309603	NA	NA
TCGA-AK-3451-01	G2(n=174)	0.936138503423968	NA	NA
TCGA-BP-4770-01	G2(n=174)	1.92751724619848	NA	NA
TCGA-B8-A54I-01	G2(n=174)	2.18205660901025	NA	NA
TCGA-BP-4776-01	G2(n=174)	1.82960604646055	NA	NA
TCGA-B0-4691-01	G2(n=174)	1.62466241844211	NA	NA
TCGA-BP-4960-01	G2(n=174)	0.83317346323834	NA	NA
TCGA-MM-A564-01	G2(n=174)	1.15781983947886	NA	NA
TCGA-CJ-4638-01	G2(n=174)	1.1662655367238	NA	NA
TCGA-AK-3447-01	G2(n=174)	1.20726817311203	NA	NA
TCGA-BP-4352-01	G2(n=174)	2.97760964468542	NA	NA
TCGA-B0-4817-01	G2(n=174)	1.25984493127605	NA	NA
TCGA-B0-4833-01	G2(n=174)	2.49203262054238	NA	NA
TCGA-B0-4822-01	G2(n=174)	1.06025495075768	NA	NA
TCGA-AK-3453-01	G2(n=174)	2.51866102310956	NA	NA
