# Supplementary material for: TLR4 predicts patient prognosis and immunotherapy efficacy in clear cell renal cell carcinoma
Source: J Cancer. 2023 Jul 16;14(12):2181–97. doi: 10.7150/jca.84502 (PMC10414050; doi:10.7150/jca.84502)
Supplement: Supplementary file 1 — Supplementary figures and tables, data. [file jcav14p2181s1.zip › Data of univariate analysis and multivariate analysis.csv]

	times	status	TLR4	Age	Gender	pTNM_stage	Grade	Smoking	time
TCGA-CJ-4639-01	3229	0	4.85167409427243	49	F	II	G2	No	3229
TCGA-A3-A8OW-01	323	0	3.73231262082065	37	M	III	G2	Yes	323
TCGA-CZ-5467-01	73	1	3.58224286326425	86	F	III	G4	No	73
TCGA-AK-3429-01	3328	0	4.10397594096278	54	F	II	G2	Yes	3328
TCGA-AK-3460-01	2508	0	4.27169458755325	58	M	I	G2	No	2508
TCGA-DV-A4W0-01	2470	0	2.83116787684723	55	M	I	G3	Yes	2470
TCGA-B8-5550-01	1476	0	3.56426840737065	71	M	III	G3	Yes	1476
TCGA-AK-3426-01	885	1	3.06324406231487	37	M	III	G3	Yes	885
TCGA-T7-A92I-01	356	0	2.94706763679224	47	F	I	G1	Yes	356
TCGA-AK-3431-01	2241	1	3.57596575259304	62	F	II	G3	No	2241
TCGA-CZ-5453-01	2419	1	3.02764949465066	67	M	II	G2	Yes	2419
TCGA-AK-3461-01	2217	0	3.91234328357726	72	M	I	G2	No	2217
TCGA-3Z-A93Z-01	385	0	3.38139413178685	69	M	I	G2	Yes	385
TCGA-EU-5906-01	206	0	4.84142471010699	55	M	I	G2	No	206
TCGA-CJ-5675-01	3936	0	3.89929166026819	70	M	II	G3	No	3936
TCGA-EU-5907-01	127	0	2.98190743813716	81	M	III	G3	No	127
TCGA-B8-4622-01	1525	0	3.81397610217998	57	M	IV	G3	No	1525
TCGA-CJ-6032-01	3639	0	3.62822533690085	63	F	II	G3	Yes	3639
TCGA-B8-5163-01	822	0	4.75376496942343	63	F	III	G3	No	822
TCGA-AK-3440-01	2865	0	2.49615552375361	58	M	I	G3	No	2865
TCGA-B8-A54D-01	830	0	3.58262825638207	69	M	III	G2	Yes	830
TCGA-MW-A4EC-01	498	0	3.49560563089844	72	F	I	G2	No	498
TCGA-B8-4146-01	511	0	5.63667681761092	41	F	I	G2	Yes	511
TCGA-6D-AA2E-01	362	0	2.64323281085752	68	F	I	G2	No	362
TCGA-CJ-6027-01	3615	1	3.15641279747418	77	M	I	G4	No	3615
TCGA-A3-A6NI-01	1018	0	3.11703005301019	47	M	I	G3	Yes	1018
TCGA-CJ-4885-01	3451	0	2.66211433120966	64	M	IV	G3	Yes	3451
TCGA-A3-A8OU-01	0	0	3.54442356218942	74	F	I	G1	No	0
TCGA-B8-5159-01	722	0	3.53515715633451	61	F	I	G3	No	722
TCGA-B8-4619-01	523	0	2.67308147754704	58	M	I	G2	Yes	523
TCGA-CJ-4870-01	1498	0	3.48969706149497	58	F	III	G2	No	1498
TCGA-CZ-5469-01	946	1	1.85754314536908	41	M	II	G2	No	946
TCGA-B8-4148-01	1520	0	4.25016575019362	63	F	I	G3	No	1520
TCGA-B8-5551-01	16	0	4.34752393077005	65	F	I	G3	Yes	16
TCGA-B8-A7U6-01	495	0	3.60262315633354	54	F	I	G3	No	495
TCGA-B8-A54F-01	519	0	3.69038357008389	49	F	I	G2	Yes	519
TCGA-DV-A4VX-01	1626	1	1.60226682682211	59	M	IV	G4	Yes	1626
TCGA-CJ-4634-01	3498	0	4.2122736105305	60	F	I	G2	No	3498
TCGA-B8-A54E-01	909	0	2.57649795171541	62	F	I	G3	Yes	909
TCGA-B8-A54H-01	256	0	3.58756901823683	69	F	II	G3	No	256
TCGA-B8-4621-01	788	0	3.0783536516111	63	M	I	G3	Yes	788
TCGA-CJ-5671-01	3987	0	3.62615874766283	51	M	I	G3	No	3987
TCGA-B8-5158-01	1218	0	3.55885536968617	56	M	III	G4	Yes	1218
TCGA-G6-A8L6-01	313	1	2.94768485654573	55	M	IV	G3	No	313
TCGA-B8-5165-01	737	0	4.4475659728857	43	M	I	G2	No	737
TCGA-B8-A8YJ-01	431	0	4.0926303050113	60	F	I	G2	Yes	431
TCGA-G6-A8L8-01	1091	1	1.66775590841037	62	F	I	G3	No	1091
TCGA-AK-3445-01	2392	0	3.58776101757713	69	M	III	G3	Yes	2392
TCGA-MM-A84U-01	700	0	2.54406493046402	58	F	I	G2	Yes	700
TCGA-AK-3428-01	3728	0	4.17549266504098	62	M	III	G2	Yes	3728
TCGA-B8-4154-01	1380	0	3.90171648015944	73	F	I	G2	Yes	1380
TCGA-A3-A8CQ-01	3	0	4.26865895502767	59	F	I	G2	Yes	3
TCGA-CJ-5676-01	4067	0	2.39003478577286	47	M	III	G3	No	4067
TCGA-B8-4620-01	777	0	3.43266549501644	70	F	III	G2	Yes	777
TCGA-G6-A5PC-01	242	1	1.80318569787589	54	F	IV	G4	Yes	242
TCGA-B8-4153-01	762	0	2.46215704784739	74	M	III	G3	No	762
TCGA-G6-A8L7-01	2133	0	0.878215257149036	81	F	I	G3	Yes	2133
TCGA-A3-A8OX-01	0	0	3.96151220500556	65	F	I	G3	No	0
TCGA-B8-5549-01	194	0	4.18141268889667	53	M	I	G3	No	194
TCGA-B8-A54G-01	53	0	4.3111252449647	50	M	I	G3	Yes	53
TCGA-AK-3436-01	3331	0	1.92280677318789	40	M	IV	G2	No	3331
TCGA-CJ-4897-01	3341	0	4.21438906795556	79	F	III	G3	No	3341
TCGA-CJ-4875-01	3554	1	2.21741685841058	67	M	IV	G3	Yes	3554
TCGA-CJ-5682-01	3736	0	2.89048560503553	60	M	IV	G4	Yes	3736
TCGA-B8-4151-01	1299	0	3.12863984380894	51	F	III	G2	No	1299
TCGA-CZ-5465-01	2564	1	3.69373226449526	76	F	III	G2	No	2564
TCGA-B8-A54K-01	469	0	2.69048414409251	61	M	I	G1	No	469
TCGA-A3-A6NN-01	3	0	3.95074834075079	78	M	I	G2	Yes	3
TCGA-B8-5164-01	26	0	5.38696610370421	65	M	III	G3	Yes	26
TCGA-B8-5162-01	36	0	4.65438398236628	62	M	II	G2	No	36
TCGA-A3-A8OV-01	340	0	3.39227620233158	75	M	I	G2	Yes	340
TCGA-CJ-4642-01	3205	0	1.46936505370484	47	M	II	G2	Yes	3205
TCGA-CJ-4890-01	3519	0	4.65112059437127	72	M	IV	G4	No	3519
TCGA-CZ-5987-01	445	1	2.08246416393369	60	M	IV	G2	No	445
TCGA-AK-3451-01	2868	0	2.12326888749435	48	M	II	G3	Yes	2868
TCGA-B8-A54I-01	150	0	2.12045147890746	48	M	I	G3	No	150
TCGA-MM-A564-01	607	0	2.13405661433863	68	M	II	G2	No	607
TCGA-B8-5545-01	1525	0	4.7904384281852	42	M	I	G2	No	1525
TCGA-CJ-4640-01	3480	0	4.02257199541552	49	M	III	G4	Yes	3480
TCGA-CJ-4904-01	3302	0	4.36415917404774	60	F	IV	G3	No	3302
TCGA-AK-3453-01	2531	0	2.4698599346127	58	F	II	G2	No	2531
TCGA-B8-A54J-01	528	0	3.87639907049517	60	M	II	G2	No	528
